# Supplementary material for: Informing healthcare operations with integrated pathology, clinical, and epidemiology data: Lessons from a single institution in Kenya during COVID-19 waves
Source: Front Med (Lausanne). 2022 Sep 6;9:969640. doi: 10.3389/fmed.2022.969640 (PMC9485835; doi:10.3389/fmed.2022.969640)
Supplement: Supplementary file 1 [file Table_1.XLSX]

## Sheet: Laboratory data
Supplimentary 1A. Table ssowing extracted raw data for selected laboratory tests from 2019 to 2021
Year	Month	COVID-19 Pos rate (%)	D-dimer	Fibrinogen	Malaria	CRP	HbA1c	PAP smear	MTB/RIF	HIV viral load	Serum Sodium	Procalcitonin	Blood group	Blood count	Blood culture	Histology	Total test
2019	Jan	0	105	6	1489	2433	1239	489	130	129	5272	1071	441	11754	456	1259	163184
2019	Feb	0	117	4	1069	2423	1112	531	123	127	5027	84	374	10833	438	1370	150293
2019	Mar	0	116	4	1160	2694	1142	498	158	91	5592	988	378	12129	468	1591	167247
2019	Apr	0	83	11	1309	2273	1040	391	125	110	5333	772	396	11396	461	1381	155457
2019	May	0	117	7	1261	2271	1145	431	117	91	5275	803	382	11846	442	1397	161224
2019	Jun	0	116	6	1227	2418	986	431	118	79	4989	784	333	11656	450	1234	153151
2019	Jul	0	135	8	1405	2829	1183	594	169	99	5813	892	417	14100	518	1421	182872
2019	Aug	0	117	3	1231	2374	1205	712	174	86	5146	765	419	11846	429	1668	161396
2019	Sep	0	121	4	983	2222	1055	619	175	94	5105	634	375	10998	428	1392	153124
2019	Oct	0	115	9	1046	2391	1185	848	150	104	5209	627	372	11619	473	1410	158747
2019	Nov	0	119	6	1135	2380	1119	719	158	105	5298	715	380	11770	497	1599	161149
2019	Dec	0	107	3	993	2113	928	380	140	80	4849	702	389	10666	433	1173	144776
2020	Jan	0	133	13	1683	2769	1313	548	166	131	5571	884	520	13098	578	1371	177800
2020	Feb	0	104	9	1079	2483	1098	549	172	96	4910	736	358	11772	488	1422	156630
2020	Mar	0	95	6	887	2524	1109	422	175	101	4699	689	324	11570	443	1274	149207
2020	Apr	3.06604	89	16	334	1453	624	202	116	72	2939	443	229	6247	299	785	86696
2020	May	4.46533	118	20	343	1480	885	293	87	85	3397	397	251	6679	279	1051	99093
2020	Jun	13.2609	328	9	426	2162	1198	349	104	93	4419	677	289	8454	348	1264	127426
2020	Jul	19.8935	849	14	531	3356	1348	342	105	122	4959	1025	316	9892	395	1326	149030
2020	Aug	10.0063	431	10	478	2814	1256	320	73	74	4771	766	301	9037	436	1253	140507
2020	Sep	5.45326	240	22	507	2349	1408	400	98	92	4850	665	364	9047	429	1395	142318
2020	Oct	13.0547	454	20	948	3530	1497	907	93	96	5413	809	322	11514	460	1450	170094
2020	Nov	22.2565	772	20	786	4281	1444	440	72	81	5631	893	299	11688	427	1300	171603
2020	Dec	10.3466	645	9	550	3343	1269	395	73	92	4994	822	321	9854	404	1160	150591
2021	Jan	5.56344	493	9	838	3284	1401	432	103	93	5264	795	337	11028	456	1200	164354
2021	Feb	10.5741	633	23	717	3863	1511	572	93	114	5507	847	315	12276	442	1322	174364
2021	Mar	26.5848	1187	19	1098	5727	1723	543	131	113	6587	1289	366	16766	580	1391	226159
2021	Apr	28.1377	790	13	555	4414	1434	456	118	102	5717	1235	316	11082	621	1286	169467
2021	May	5.71996	267	17	478	3136	1502	477	126	115	5287	722	366	10448	466	1391	157600
2021	Jun	7.98077	342	20	695	3375	1608	488	157	116	5386	844	376	11290	472	1379	167253
2021	Jul	13.8105	561	32	840	4549	1608	423	159	131	6147	1059	387	13145	468	1540	189172
2021	Aug	16.8272	764	33	813	4896	1673	429	153	98	6217	1158	367	14202	499	1225	200983
2021	Sep	4.61434	472	23	722	4338	1539	469	147	109	5572	935	370	13030	461	1479	185174
2021	Oct	1.1821	248	31	580	3738	1510	721	129	130	5265	705	345	11385	478	1446	169481
2021	Nov	0.653983	207	26	640	3779	1521	495	125	105	5104	616	372	11684	426	1658	167647
2021	Dec	42.5948	336	20	991	5144	1438	402	139	92	5242	798	329	13418	440	1179	180968

## Sheet: Pharmacy_Nursing
Supplimentary 1B. Table ssowing extracted raw data for selected laboratory prescription drugs and hospitalisation data between 2020 and 2021
Date	COVID-19 Pos rate (%)	Tocilizumab	Enoxaparin	Dexamethasone Oral	Dexamethasone IV	Fentanyl	PIPZO	Azithromycin Oral	Remdesevir	No. Hospitalized	ICU proportion (%)
2020-03-01	0.1	6	1858	1192	1186	765	78	374	0	4	25
2020-04-01	3.06604	20	1364	741	701	563	79	202	0	10	33
2020-05-01	4.46533	10	1350	839	774	1162	101	149	0	16	13
2020-06-01	13.2609	32	1831	1197	894	2620	94	291	0	37	22
2020-07-01	19.8935	147	3016	1557	1178	5267	149	676	0	75	15
2020-08-01	10.0063	112	2547	1327	990	2418	177	484	75	66	15
2020-09-01	5.45326	52	1844	1372	1366	863	72	286	38	20	5
2020-10-01	13.0547	151	2109	1219	1436	1699	140	388	114	54	13
2020-11-01	22.2565	262	2727	2159	2220	1215	139	519	111	63	13
2020-12-01	10.3466	226	2280	1445	1494	990	116	320	10	44	5
2021-01-01	5.56344	139	2439	1170	1332	834	124	313	38	24	21
2021-02-01	10.5741	223	2815	1436	1546	920	138	321	101	42	10
2021-03-01	26.5848	466	3310	2241	2385	1206	113	574	96	84	13
2021-04-01	28.1377	657	2632	1663	2617	1165	228	485	82	81	14
2021-05-01	5.71996	129	1858	1146	1546	850	87	288	17	20	15
2021-06-01	7.98077	184	2050	919	1386	731	47	298	34	35	14
2021-07-01	13.8105	459	2682	1726	2454	1216	73	426	17	69	9
2021-08-01	16.8272	635	3556	1934	2410	763	168	434	117	82	9
2021-09-01	4.61434	196	2602	1256	1686	837	75	308	41	53	8
2021-10-01	1.1821	27	1614	1203	1239	737	178	237	17	13	8
2021-11-01	0.653983	14	1452	1110	1170	734	109	248	2	4	0
2021-12-01	42.5948	101	1593	1183	1560	581	76	353	45	55	20
